# Supplementary material for: Influence of Hemorrhagic Complications of Pancreatoduodenectomy in Patients with Cancer on Short- and Long-Term Mortality
Source: J Clin Med. 2023 Apr 13;12(8):2852. doi: 10.3390/jcm12082852 (PMC10143756; doi:10.3390/jcm12082852)
Supplement: Supplementary file 1 [file jcm-12-02852-s001.zip]

Archive with 1 entries (1 files):
- jcm-2315693-supplementary.pdf
